# Supplementary material for: Enzymatic Biotransformation of Gypenoside XLIX into Gylongiposide I and Their Antiviral Roles against Enterovirus 71 In Vitro
Source: Molecules. 2022 Jun 25;27(13):4094. doi: 10.3390/molecules27134094 (PMC9268165; doi:10.3390/molecules27134094)
Supplement: Supplementary file 1 [file molecules-27-04094-s001.zip]

Archive with 1 entries (1 files):
- molecules-1768679-supplementary.pdf
